# Supplementary material for: A Deeper Insight into the Interfacial Behavior and Structural Properties of Mixed DPPC/POPC Monolayers: Implications for Respiratory Health
Source: Membranes (Basel). 2022 Dec 28;13(1):33. doi: 10.3390/membranes13010033 (PMC9864691; doi:10.3390/membranes13010033)
Supplement: Supplementary file 1 [file membranes-13-00033-s001.zip]

Archive with 1 entries (1 files):
- membranes-1853755-supplementary.pdf
